# Supplementary material for: Systematic Study on Nonlinear Optical Chromophores with Improved Electro-Optic Activity by Introducing 3,5-Bis(trifluoromethyl)benzene Derivative Isolation Groups into the Bridge
Source: Molecules. 2023 Jan 4;28(2):488. doi: 10.3390/molecules28020488 (PMC9862648; doi:10.3390/molecules28020488)
Supplement: Supplementary file 1 [file molecules-28-00488-s001.zip]

Archive with 1 entries (1 files):
- molecules-2101550-supplementary.pdf
